# Supplementary material for: Randomized Clinical Trial: Effects of β-Hydroxy-β-Methylbutyrate (HMB)-Enriched vs. HMB-Free Oral Nutritional Supplementation in Malnourished Cirrhotic Patients
Source: Nutrients. 2022 Jun 3;14(11):2344. doi: 10.3390/nu14112344 (PMC9183090; doi:10.3390/nu14112344)
Supplement: Supplementary file 1 [file nutrients-14-02344-s001.zip]

Archive with 1 entries (1 files):
- nutrients-1732944-supplementary.pdf
